# Supplementary material for: Varietal Discrimination of Purple, Red, and White Rice Bran Oils Based on Physicochemical Properties, Bioactive Compounds, and Lipidomic Profiles
Source: Molecules. 2026 Jan 15;31(2):308. doi: 10.3390/molecules31020308 (PMC12843884; doi:10.3390/molecules31020308)
Supplement: Supplementary file 1 [file molecules-31-00308-s001.zip]

Archive with 1 entries (1 files):
- molecules-4030869-supplementary.pdf
